# Supplementary material for: Association of Habitual Diet Quality and Nutrient Intake with Cognitive Performance in Community-Dwelling Older Adults: A Cross-Sectional Study
Source: Nutrients. 2025 Sep 30;17(19):3139. doi: 10.3390/nu17193139 (PMC12525846; doi:10.3390/nu17193139)
Supplement: Supplementary file 1 [file nutrients-17-03139-s001.zip]

Archive with 1 entries (1 files):
- nutrients-3868286-supplementary.pdf
